# Supplementary material for: Cardiac Non-myocyte Cells Show Enhanced Pharmacological Function Suggestive of Contractile Maturity in Stem Cell Derived Cardiomyocyte Microtissues
Source: Toxicol Sci. 2016 Apr 28;152(1):99–112. doi: 10.1093/toxsci/kfw069 (PMC4922542; doi:10.1093/toxsci/kfw069)
Supplement: Supplementary Data [file supp_kfw069_suppl_data.zip]

Archive with 2 entries (2 files):
- toxsci-15-0788-File009.docx
- toxsci-15-0788-File008.eps
